# Supplementary material for: The Contribution of Psychological Factors to Inter-Individual Variability in Conditioned Pain Modulation Is Limited in Young Healthy Subjects
Source: Brain Sci. 2022 May 10;12(5):623. doi: 10.3390/brainsci12050623 (PMC9139004; doi:10.3390/brainsci12050623)
Supplement: Supplementary file 1 [file brainsci-12-00623-s001.zip]

Archive with 1 entries (1 files):
- brainsci-1665233-supplementary.pdf
